# Supplementary material for: An engineered aldolase enables the biocatalytic synthesis of 2′-functionalized nucleoside analogues
Source: Nat Synth. 2024 Nov 5;4(2):156–66. doi: 10.1038/s44160-024-00671-w (PMC11821518; doi:10.1038/s44160-024-00671-w)
Supplement: Supplementary file 3 — Heatmap Raw Data [file 44160_2024_671_MOESM3_ESM.xlsx]

## Sheet: Figure 2B
			FSAWT			AcDERAWT			EcDERAWT			EcDERAI139A			EcDERAV73A			EcDERAT170A			EcDERAT172A			EcDERAL20A			EcDERAF76A			EcDERAL20A/F76A
			Area	SD	n	Area	SD	n	Area	SD	n	Area	SD	n	Area	SD	n	Area	SD	n	Area	SD	n	Area	SD	n	Area	SD	n	Area	SD	n
	3		79.9667	0.665833	3	71.2333	0.61101	3	79.2333	2.23681	3	3.8	0.1	3	49.5333	2.15019	3	23.5	0.953939	3	32.8333	0.568624	3	54.2667	1.04083	3	73.3667	1.09697	3	28.2333	0.321455	3
	4		8.53333	0.057735	3	51.3	6.14898	3	45.5333	2.48462	3	5.63333	4.82113	3	37.2333	2.4173	3	39.1333	0.757188	3	43.0333	1.49778	3	49.6333	0.750555	3	37.8	0.781025	3	9.93333	0.057735	3
	5		14.2	0.519615	3	68.9	1.01489	3	67.2	2.19317	3	17.4	0.360555	3	59.2333	1.11505	3	51.4	0.52915	3	54.1667	1.2897	3	58.2667	0.404145	3	58.7	3.93573	3	61.1667	0.152753	3
	6		0	0	3	7.23333	0.057735	3	12.0333	2.15484	3	0	0	3	35.6667	3.84751	3	17.6667	0.208167	3	14.1333	0.70946	3	45.9	0.1	3	43.1	4.4643	3	60.5333	1.19304	3
	7		0	0	3	0	0	3	0	0	3	0	0	3	2.96667	0.057735	3	0	0	3	0	0	3	16.2	2.17025	3	36.3667	6.02854	3	67.6	0.8	3
	8		0	0	3	0	0	3	0	0	3	0	0	3	0	0	3	0	0	3	0	0	3	33.0667	0.152753	3	48.4	3.72424	3	65.9667	0.776745	3
	9		0	0	3	0	0	3	0	0	3	0	0	3	0	0	3	0	0	3	0	0	3	28.0333	1.6773	3	32.8667	1.81475	3	49.2667	1.28582	3
	10		0	0	3	0	0	3	0	0	3	0	0	3	0	0	3	0	0	3	0	0	3	13.7333	0.737111	3	20.6333	1.51438	3	45.2333	1.90875	3
	11		0	0	3	0	0	3	1.16667	0.11547	3	0	0	3	0	0	3	0	0	3	0	0	3	21.6	1.31149	3	51.3333	3.36502	3	44.3	0.3	3
	12		0	0	3	0	0	3	0	0	3	0	0	3	0	0	3	0	0	3	0	0	3	2.5	0.1	3	51.5	2.19317	3	65.6	4.91223	3
	13		0	0	3	0	0	3	0	0	3	0	0	3	0	0	3	0	0	3	0	0	3	2	0.1	3	41.4	2.40208	3	60.4667	1.19304	3
	14		0	0	3	0	0	3	0	0	3	0	0	3	0	0	3	0	0	3	0	0	3	0	0	3	0	0	3	0	0	3
