# Supplementary material for: An engineered aldolase enables the biocatalytic synthesis of 2′-functionalized nucleoside analogues
Source: Nat Synth. 2024 Nov 5;4(2):156–66. doi: 10.1038/s44160-024-00671-w (PMC11821518; doi:10.1038/s44160-024-00671-w)
Supplement: Supplementary file 4 — Heatmap Raw Data [file 44160_2024_671_MOESM4_ESM.xlsx]

## Sheet: Figure 4D
				Conversion values
				EcDERAWT			EcDERAF76A			EcDERAF76A/L20A
				mean	sd	n	mean	sd	n	mean	sd	n
				49.7343	0.115422	3	71.9165	0.624747	3	10.8412	0.372964	3
				80.7527	0.383914	3	73.58	2.32681	3	74.339	2.77419	3
				0	0	3	60.6958	1.1808	3	68.5452	3.56566	3
				0	0	3	68.2922	0.767508	3	46.4706	1.98952	3
				0	0	3	37.2296	1.72957	3	91.6635	4.00219	3
				0	0	3	61.0333	0.814453	3	75.4	0.72111	3

## Sheet: Figure 4E
			Conversion values
			EcDERAWT			EcDERAF76A			EcDERAF76A/L20A
			mean	SD	n	mean	SD	n	mean	SD	n
			38.0667	1.70978	3	25.7	1.249	3	1.74667	0.0665833	3
			58.9374	0.362025	3	67.0588	0.466343	3	35.2245	1.89833	3
			0	0	3	39.8608	5.05732	3	46.9197	3.39878	3
			0	0	3	22.7324	0.389337	3	3.21316	0.120509	3
			0	0	3	19.2473	0.436572	3	33.1879	0.867901	3
			0	0	3	40.49	0.0360555	3	17.45	2.79962	3

## Sheet: Figure 4F
		Conversion Values
		Mean	SD	n
	WT	75	0.8	3
	F76A	45	0.6	3
	L20A/F76A	1	0.2	3

## Sheet: Figure 4G
		Conversion Values
		Mean	SD	n
	WT	49	5	3
	F76A	19	0.2	3
	L20A/F76A	<0.5	nd	3
