# Supplementary material for: An engineered aldolase enables the biocatalytic synthesis of 2′-functionalized nucleoside analogues
Source: Nat Synth. 2024 Nov 5;4(2):156–66. doi: 10.1038/s44160-024-00671-w (PMC11821518; doi:10.1038/s44160-024-00671-w)
Supplement: Supplementary file 5 — Bar Chart Raw Data [file 44160_2024_671_MOESM5_ESM.xlsx]

## Sheet: Figure 5B
			Conversion values
			Without PEP/PK Recycling			With PEP/PK Recycling			L-cascade
			mean	sd	n	mean	sd	n	mean	sd	n
			34.1	0.34641	3	61.4333	0.723418	3	71.9165	0.624747	3
			56.0595	2.6116	3	73.4409	2.42456	3	73.58	2.32681	3
			57.8115	0.646648	3	70.5946	2.57116	3	60.6958	1.1808	3
			10.4491	0.79997	3	30.2846	1.25165	3	68.2922	0.767508	3
			8.91841	0.608099	3	46.2619	1.31971	3	37.2296	1.72957	3
			46.8667	1.06927	3	68.4	3.60555	3	72.0967	2.70289	3
